# Supplementary material for: Effect of Exogenous Glycine Betaine on the Germination of Tomato Seeds under Cold Stress
Source: Int J Mol Sci. 2022 Sep 9;23(18):10474. doi: 10.3390/ijms231810474 (PMC9502054; doi:10.3390/ijms231810474)
Supplement: Supplementary file 1 [file ijms-23-10474-s001.zip]

Archive with 1 entries (1 files):
- ijms-1846483-supplementary.pdf
